# Supplementary material for: Arch expansion with the Invisalign system: Efficacy and predictability
Source: PLoS One. 2020 Dec 10;15(12):e0242979. doi: 10.1371/journal.pone.0242979 (PMC7728268; doi:10.1371/journal.pone.0242979)
Supplement: S1 Data — (XLS) [file pone.0242979.s001.xls]

## Sheet: Hoja1
Group	Sex	Age	Crossbite	Number of aligners	Elastics	Attachments	InterMolarWidth7 T1	InterCanineWidth T1	InterPremolarWidth4 T1	InterPremolarWidth5 T1	InterMolarWidth6 T1	InterMolarWidth7 T2	InterCanineWidth T2	InterPremolarWidth4 T2	InterPremolarWidth5 T2	InterMolarWidth6 T2	InterMolarWidth7 T3	InterCanineWidth T3	InterPremolarWidth4 T3	InterPremolarWidth5 T3	InterMolarWidth6 T3	Inclination 16 T1	Inclination 26 T1	Rotation 16 T1	Rotation 26 T1	Inclination 16 T2	Inclination 26 T2	Rotation 16 T2	Rotation 26 T2	Inclination 16 T3	Inclination 26 T3	Rotation 16 T3	Rotation 26 T3
0	0	55	no	20	0	0	59.3634	33.1985	39.0809	44.9632	50.5147	60	35.4198	43.7023	48.6641	52.5954	60.4749	35.343	43.3213	48.4838	52.5271	5.2	5	108	108	5.4	5	112	112	5.4	5	108	114
0	0	33	no	39	0	0	61.7391	35.749	38.9069	44.7773	52.7126	61.4164	36.9492	45.0424	50.339	54.1525	62.7317	35.9567	43.7184	49.5307	53.4296	-8.4	-8.6	109	109	0	-2	112	112	0	-2	112	117
0	1	41	no	20	0	0	50.8602	30.1418	34.5035	38.8298	45.1064	52.4324	31.9858	39.3617	44.078	46.773	51.9898	30.8333	37.5	42.5333	45.2	-15	0	103	112	-15	0	104	115	-15	0	103	115
0	1	52	no	22	0	0	54.3293	33.8519	38.8148	43.7778	47.8889	55.6707	36.3704	42.7778	47.4815	50.8889	55.3846	36.8792	43.3221	47.651	49.7651	-11.3	-11	113	116	-13	-11	110	115	-12.8	-10	109	116
0	1	56	no	19	0	0	56.2431	32.339	39.7966	44.4068	47.6949	53.5638	35.6803	41.7347	46.6667	50	55.665	34.4545	41.2727	45.9394	49.5455	0	-5	107	115	0	-5	112	113	0	-5	107	113
0	1	41	no	31	0	0	58.6705	31.6791	41.0448	46.6418	48.8433	61.5198	35.2756	42.9528	49.3701	53.189	60.7831	34.6332	42.6255	49.0734	52.8571	-11	-15	108	108	-11	-15	109	107	-11	-15	109	112
0	1	25	no	20	0	0	52.5945	29.4677	36.5399	40.9506	46.1977	53.3	31.8491	39.3208	43.8491	46.9434	54.6698	32.0727	40.2909	45.0182	47.9636	0.5	-1.9	112	116	0	-1.1	112	115	0	0	111	115
0	1	43	no	28	0	0	49.734	28.3784	33.8996	37.3745	41.6988	52.0313	31.7625	38.6207	43.0268	45.8621	50.495	30.4982	37.153	41.032	42.847	-10	-6.8	109	116	-13.2	-3.3	113	116	-10	-3.3	110	117
0	1	47	no	39	0	0	55.2551	31.1149	37.7703	43.3446	46.9257	55.4167	34.5455	39.4755	45.035	49.3706	55.0704	32.7044	38.9937	44.5912	48.805	-1	2.6	109	107	1.4	4.7	107	110	2.9	5.3	111	117
0	1	28	no	31	0	0	51.4851	27.5	34.1667	38.1597	40.9028	52.1928	31.134	37.4914	42.1649	46.0825	51.7874	31.115	37.2822	41.9512	45.0523	-4	2	109	106	-2	-1.4	105	110	3	0.3	107	108
0	1	42	no	19	0	0	54.3564	30.6289	37.956	42.673	45.5031	54.0957	31.2245	40.8163	44.8639	48.6395	55.7209	30.295	39.7935	45.6342	48.1121	1	0	104	108	-0.3	0	107	111	0.5	0	105	109
0	1	45	no	22	0	0	49.5392	30	36.6084	40.979	41.014	51.2442	33.042	39.4056	44.0909	46.8182	50.367	31.875	38.2639	42.2569	45.5556	-11	-6.7	102	117	-5.3	-4.1	108	114	-5.5	-6	114	111
0	1	28	no	31	0	1	51.4444	30.3571	32.6339	37.7679	41.7857	51.6578	30.9322	37.4153	40	46.1441	52.4548	30.3265	37.3469	41.551	46.1633	4	-9	99	111	0	-9.3	109	114	0	-9.5	109	109
0	0	30	no	17	0	0	57.1831	35.5133	42.7376	46.7681	49.1255	56.3483	36.654	43.9544	50.3042	53.4601	57.7114	35.83	42.834	48.7854	51.6194	-13.1	-12.8	104	111	-9.6	-13	112	113	-2.7	-12.8	111	116
0	0	41	no	16	0	0	54.5946	31.0381	37.0588	42.5606	46.7128	55	33.564	41.1419	46.5052	50.519	55.2511	31.7302	40.4106	45.9531	49.5894	-4.5	-3.9	104	109	-2.3	-7.3	111	111	-5.1	-4.3	108	113
0	0	24	no	16	0	0	60.2128	33.7269	39.2989	43.5793	53.0996	61.3298	33.6531	40.7011	47.0849	52.2878	61.8644	34.2913	41.1417	47.6378	52.5197	2.1	-1	105	108	0.3	-0.1	101	109	0	-1	102	111
0	1	39	no	25	0	0	50.5682	30.0763	36.0305	41.7176	45.1527	49.915	32.5573	40.6107	44.5038	46.1832	49.7101	30.918	38.0656	43.2131	46.1311	-3.6	7.2	112	117	-1.5	3	110	111	-2.7	4.9	102	109
0	1	60	no	26	0	0	47.8082	27.7465	33.9437	38.4507	40.3873	48.9904	28.4926	35.2574	40.2206	43.0147	49.0254	27.8827	34.9511	39.1531	42.671	-6.4	-9.5	107	110	-4.6	-9.5	105	110	1	-9.1	106	110
0	0	30	no	17	0	1	66.954	34.875	42.75	50.4583	57.0833	65.0581	38.6667	45.7083	52.875	57.9583	66.6082	37.1308	46.1603	53.038	57.5527	0.9	0	105	102	-2	0	110	108	-2	0	108	109
0	0	35	no	15	0	0	54.55	37.1747	42.6022	44.9071	49.7026	56.25	36.0967	43.6803	48.1784	50.4461	55.5795	35.7143	43.1894	47.1096	49.4352	-19	-16.4	109	113	-19	-16.4	107	113	-19	-16.4	107	113
0	1	36	no	25	0	0	55.0617	31.6058	35.1095	40.219	46.3869	55.1235	33.3577	41.6423	47.0073	49.3431	56.0606	33.1387	41.8248	46.9343	50.9854	-9.7	0.3	106	107	-11.1	-1.8	108	110	-5.6	-1.7	106	110
0	1	26	no	22	0	0	55.3614	32.4873	39.4924	44.9746	47.2589	55.6805	33.5533	40.7614	45.3299	50.5584	56.0513	33.8158	40.5702	45.4825	49.693	-11.8	-5.1	111	114	-12.5	-7.3	108	116	-10.5	-7.8	104	116
0	1	32	no	35	0	0	54	29.0234	37.2656	42.6172	45.8203	55.8656	31.6797	40.2344	45.7422	49.8828	56.8696	31.9802	40.8251	46.7327	50.363	-2.6	1.7	104	112	-2.4	0	108	114	-2.1	1.6	109	115
0	1	44	no	21	0	0	59.23	34.7639	41.5021	47.2532	51.5021	59.1667	35.7511	43.6481	49.6137	53.3047	59.2737	36.6812	44.4978	49.0393	53.4498	-7	-13.4	112	115	-8.2	-12.4	110	114	-8	-12.4	115	112
0	0	51	no	20	0	0	59.2877	34.7917	41.8056	47.1875	52.0833	59.1642	37.0677	45.3383	50.3008	53.0075	59.1429	35.8094	43.5971	49.0288	52.6978	-15.3	-19.4	105	112	-11.7	-13.4	111	116	-14	-15.4	113	114
0	1	34	no	22	0	0	55.7419	33.8189	39.9213	42.2047	47.6772	56	37.907	45.3101	48.6434	51.8217	55.7386	36.7159	42.4723	46.0148	49.4465	-12.6	-8.8	107	111	-14.3	-10.3	111	114	-12.3	-8.7	113	115
0	1	27	no	16	0	0	53.022	36.0645	34.8387	41.1613	46.8065	56.456	34.359	40.4808	45.1282	50	54.9432	32.9508	39.3443	43.8033	47.5738	0	-7.3	109	111	-2	-6	112	114	-1	-6	109	117
0	1	35	no	26	0	0	55.1948	26.0678	33.3898	40.0339	46.1356	57.4359	33.771	38.9562	44.3771	48.9562	57.3034	32.8947	38.8158	44.0132	46.9079	-4.6	-8.8	102	111	-6.5	-6.1	103	109	-4.2	-4.3	101	108
0	0	28	no	21	0	0	54.8649	31.1604	35.6314	41.0922	45.0853	53.6022	32.6207	37.8621	43.931	48.1724	54.05	32.1474	38.6859	43.9744	47.7564	-15.3	-27.4	112	110	-13.2	-25.4	114	115	-12.5	-20.4	112	113
0	1	27	no	20	0	0	55.1351	29.2937	36.6543	42.7881	48.0297	56.3473	31.3806	40.4478	46.903	50.597	56.5263	31.5986	40.6803	47.2109	51.6327	-1	-2.8	107	110	-1.2	-6.6	109	113	0.6	-6.8	111	110
0	1	24	no	23	0	0	57.748	31.3091	38.2545	43.5636	48.0364	58.6898	33.3091	41.0182	46.9455	51.6	57.8079	33.2993	41.7687	47.2109	51.0544	3.7	-4.5	105	110	3.6	-4.8	112	113	3.6	-3.6	114	113
0	0	25	no	19	0	0	61.0383	32.5792	38.914	43.2127	50.2262	60.479	35.5263	42.0175	49.4737	53.5088	60.7216	34.9231	43.1154	48.9231	53.7692	-18.6	-5.4	104	109	-13.5	0	109	108	-13.7	0	106	116
0	1	21	no	16	0	0	55.5828	30.7534	38.7329	43.7671	47.6712	56.2346	31.8581	39.1216	45.1351	47.8716	56.0215	32.459	39.3033	45.4918	49.7541	-2.3	-0.6	106	110	-6.2	0	106	112	-1.7	-0.7	110	108
0	1	45	no	15	0	1	54.5146	33.7063	39.8601	40.5245	45.2797	55.6796	33.7847	40.4514	45.4514	49.9306	55	33.8387	39.7742	44.3548	49.2903	-1	-3	112	117	-2	-6.7	111	117	-4.9	0	110	116
0	1	15	no	24	0	0	59.6505	30.7666	36.5854	44.3902	49.7213	56.832	35.0183	43.1136	48.1685	52.2711	57.875	34.2105	42.1711	47.8289	51.4803	-1	0	104	107	-4.3	0	105	115	-0.8	-1	110	112
0	1	40	no	25	0	0	54.7059	30.5846	36.6462	39.9385	46.9231	55.4386	32.5524	38.951	45.4545	48.1469	55.3285	32.1678	37.7622	43.7063	46.993	-10.2	-9.7	107	108	-11.8	-10	109	113	-10.2	-10	105	114
0	0	33	no	18	0	0	57.1429	31.4141	37.037	42.1212	45.8586	60.8707	35.4122	43.405	49.6057	52.4731	56.9399	34.4444	41.5556	47.037	50.2593	-8.9	0	105	108	-7.4	0	106	117	-6	0	107	114
0	1	46	no	31	0	0	54.3216	33.9098	38.4586	44.0226	46.6541	56.2842	36.2097	43.7903	48.6694	51.4516	55.8186	35.7414	43.1939	46.8441	50.2281	-12	-12.2	108	112	-12	-7	110	113	-12	-9.4	109	110
0	1	29	no	16	0	0	52.9534	31.9497	39.1824	44.4654	46.9182	53.1915	33.1935	41.5484	46.7419	48.6129	53.5128	32.6562	41.0938	46.25	49.4688	-7.5	-9.3	106	114	-7.3	-10.5	109	112	-7.2	-6.8	112	114
0	0	21	no	37	0	0	58.1081	32.0863	42.3381	48.5252	50.3597	60.1337	34.3885	44.3165	50.2158	53.705	58.1081	34.1516	43.2852	48.231	51.7329	0.1	-2	110	116	-1.7	-6	111	115	-1.4	-7.1	109	112
0	0	28	no	35	0	0	57.7099	33.6502	41.635	46.8821	50.7985	57.5281	36.125	43.25	47.6667	50.875	56.9543	35.3053	42.5954	48.0916	50.6107	-5.1	-9.3	104	109	0.7	-6.6	109	109	0	-5	112	109
0	1	39	no	20	0	0	57.3529	33.5172	40.8276	44.6552	47.7931	55.6373	33.8621	41.1034	45.6207	50.8276	56.0793	33.1679	40.5725	45.1145	49.6183	-2	-7.2	104	113	-6.4	-5.5	112	116	-2	-2.9	109	117
0	1	34	no	16	0	0	50.8706	30.3571	35.3571	39.513	45	50.2799	31.2367	39.3993	43.0742	46.6078	50.5987	31.6615	39.0154	42.9538	46.5538	4.7	0	113	112	4.3	-7	112	115	7	-2	111	117
0	1	41	no	27	0	0	56.5775	32.9218	38.0658	42.7984	44.5267	56.0743	34.4215	41.9835	46.9008	50.5372	55.925	33.5	42.3462	47.1538	50.1154	0	10	106	113	1	10	110	115	1	10	107	115
0	1	28	no	17	0	0	49.8936	29.9336	36.3123	40.1661	43.1894	53.484	32.0792	39.604	43.7294	47.5248	51.2099	31.319	38.3436	42.9448	46.0736	2.4	3	107	110	-5.2	1	113	116	0	1	109	112
0	1	37	no	16	0	0	55.0741	31.2346	39.0535	43.7449	48.107	57.625	35.4583	41.5	47.0417	49.5833	58.0537	33.8591	41.3758	47.047	49.3624	-12.4	-9.7	104	114	-12.6	-10	109	114	-12.2	-10	107	113
0	1	41	no	37	0	0	55.3933	33.3673	36.8707	40.1361	43.7415	52.033	33.3333	39.1	44.3333	47.7333	51.1468	32.5806	38.5161	42.0968	45.8387	-13	-7.3	112	116	-14.8	-7.4	108	116	-16.6	-7.4	112	116
0	1	27	no	22	0	0	51.5193	32.7303	35.1974	40.4276	45.2303	53.6416	35.8163	41.7007	46.2925	49.932	51.2082	34.4615	38.7385	43.9692	47.2	0	-23	109	113	0	-23	111	117	0	-23	112	116
0	1	33	no	22	0	0	52.8125	30.1429	38.3929	42.8929	48.25	56.0209	34.2553	41.0993	48.0496	50.7447	54.4541	33.5593	39.9322	45.6949	49.322	-10	-11.6	107	108	-6.7	-11.4	107	113	-7	-9	107	109
0	0	41	no	15	0	0	57.5	31.295	37.9137	43.1655	48.0935	58.6047	33.9568	42.3741	48.6331	51.3309	58.8	34.0157	42.3228	48.1102	52.0079	-13	-3.3	107	110	-10	-3	106	112	-10	-2.5	109	109
0	1	32	no	25	0	0	54.2009	31.3242	33.0137	35.8447	43.7443	55.3425	33.1507	42.0091	47.4429	51.0046	54.3725	32.1862	38.664	44.9393	49.3522	-14.2	-12.4	104	113	-5.2	-5.7	111	116	-5	-5.5	111	116
1	1	28	13	18	0	1	53.6634	29.9598	40.3213	44.8996	48.7952	53.8743	34.5299	40.1282	45.3419	48.8462	54.6448	34.0625	41.2054	45.9375	50.5804	-16.4	-13.9	118	112	-12.6	-10.3	116	113	-9.4	-6.7	114	115
1	0	31	26	37	1	0	54.6043	35.8741	36.049	41.6434	42.6573	57.7095	34.56	42.8	46.68	49.16	56.6138	34.5	43.8846	47.5385	49.4231	-11.1	-5.7	109	104	7.5	0	104	109	5	-8.7	104	112
1	1	50	13	27	1	1	51.1111	24.2667	32.1333	37.9667	41.3667	52.1081	25.7576	33.6364	38.6195	44.3098	52.0833	25.3746	32.9642	38.3713	43.7785	0	-7.5	118	112	-3	-7.5	106	113	-1.6	7.5	104	110
1	0	33	25	20	1	0	62.8022	37.0196	40.5098	44.1961	49.8431	62.5714	37.8298	45.3617	51.1489	54.7234	62.1302	36.4159	44.7788	51.3274	54.7345	4	9.2	103	107	-1.2	11.6	107	102	-1	11.4	105	112
1	1	56	25	21	1	1	52.7083	29.7203	34.0559	39.0559	46.8182	52.0994	32.6217	40	45.8427	48.427	52.2693	31.6107	38.8255	44.2282	47.1477	5.7	2	107	109	11.5	5	112	113	11	6	111	116
1	1	33	24	21	0	1	57.9614	34.1304	38	45.5652	50.4348	57.7348	35.3913	42.087	47.1739	51.4783	58.0814	35.5656	42.6244	47.8281	51.9457	2	3	105	104	0	0	111	115	0	0	111	113
1	1	37	25	17	0	0	52.228	32.4231	39.4231	38.7308	44.7308	54.3293	33.5135	43.5135	44.7297	47.7027	52.4064	33.373	40.3968	43.7302	47.4603	-7	-3	103	103	-12	-7.8	106	106	-7	-5.6	103	103
1	1	40	24	16	0	0	59.5455	31.5574	39.1803	46.7623	52.7049	59.5592	33.451	41.0196	49.6078	53.8039	60.843	33.5565	43.9331	50.5021	54.1841	2	-9.6	102	104	2	-5.5	108	111	2	-5.8	109	109
1	0	52	16	29	0	0	61.7277	35.2995	47.5576	52.0737	54.1475	62.0735	37.7523	47.4312	52.9817	56.8349	62.1538	35.7778	45.8667	52.4889	56.7556	-6	6.5	103	102	6.9	9.8	108	108	6.3	8.9	108	108
1	0	23	15	19	0	0	55.0127	31.5172	35.3448	40.7931	46.3793	54.4293	34.2366	40.6489	44.542	49.1221	54.7407	33.1186	37.4576	42.6441	47.4915	-8.4	-14.3	102	109	-7.1	-11.3	106	106	-10	-11.2	102	111
1	0	40	13	26	0	0	56.1236	30.8333	41.0185	46.25	48.4722	57.6991	34.7596	44.6154	48.75	52.4038	57.151	34.3056	43.8889	48.4722	53.7963	0.5	-6.5	100	103	1.9	-6	106	105	1.6	-6	105	108
1	0	44	25	17	1	1	56.9666	33.3942	40.8029	41.5328	46.7518	57.2539	34.9259	41.2222	47.6296	49.2963	57.8756	33.4201	40.4833	45.8736	49.2937	3	2	104	105	-1	4	102	102	-1	5	101	103
1	1	48	15	24	1	1	53.2057	29.547	36.9686	39.7213	45.3659	53.55	33.6431	41.3755	46.0595	49.2565	56.2077	32.1986	40.5674	45.1418	50.461	-13	-8.9	107	101	-9.7	-7.9	109	107	-10.4	-7.6	107	108
1	1	20	13	37	1	1	60.9635	26.0169	37.5847	45.4237	50.9322	61.1382	34.3363	42.7434	48.7168	52.8761	61.8611	33.9908	42.1101	49.0367	53.6239	2.9	4	103	104	4	4	108	106	4	4	105	111
1	0	41	26	16	0	0	58.589	33.6364	36.3636	41.157	45.7851	58.642	33.7395	42.2689	47.2269	50.7143	58.2873	34.4151	41.6604	45.8113	49.3208	-10.4	-15.2	106	104	-11.8	-0.6	111	110	-10.4	-1.8	109	108
1	1	36	13	27	0	1	55.9487	24.1993	37.5801	41.6726	47.4021	56.1224	32.0922	38.7943	44.5035	47.1631	56.0606	32.6316	38.8772	44.2105	48.6667	-11.6	-7.1	101	103	-8.5	-4.2	104	109	-9.7	-4	106	112
1	1	44	14	21	0	1	53.5204	31.9672	34.7541	41.3443	46.8525	52.641	33.1525	40.8136	46.4746	50.5424	54.0238	33.2308	40.7308	46.8846	49.5	-21.5	-5.8	98	109	-16.7	-5.9	108	116	-12.8	-6.4	106	113
1	0	26	12	27	0	0	56.9948	32.8287	33.1873	42.3506	48.2072	56.5418	34.7273	41.8182	47.3636	50.3636	56.4354	35.3409	39.2803	45.7955	50.6439	-11.4	-6.7	103	101	-10.6	-4.4	104	113	-11	-4	102	117
1	1	24	26	15	1	1	50.1149	31.3571	38.2143	42.3929	43.8929	51.7579	32.1479	40	43.6268	47.8521	50.22	31	38.8148	43.3333	45.8889	-22	-1	101	108	-15	-10	108	111	-15	-10	101	104
2	0	30	24-25	25	1	1	58.3425	34.1111	38.8148	46.7407	51.9259	60.2353	34.8679	43.1698	49.5472	50.717	57.5	34.7368	41.0877	47.4386	51.7193	-12.8	-5.3	103	103	-13	-6.9	111	112	-13	-5	109	113
2	0	39	24-25	18	0	0	58.06	32.0727	36.0364	42.9455	49.3091	57.748	35.0714	42.5714	47.7143	52.3214	57	34.6207	41.6207	47.9655	51.5862	-19.1	-17.2	97	104	-13.9	-12.3	105	104	-13.7	-12.1	101	110
2	1	37	16-15	29	0	0	56.5333	31.4437	36.2676	43.6268	47.5	56.4943	31.6917	41.0526	46.8421	51.6541	55.5733	31.2759	38.8966	45.1034	50	-17.2	-14.9	102	103	-9.1	-12.7	105	112	-10.3	-12.8	110	112
2	1	18	15-14	34	0	0	56.9846	31.015	37.7444	43.5714	50.1504	57.2043	31.7647	40.7451	46.9412	53.1765	56.6502	32.8364	40.1455	46.3273	52.1455	-7	-16.3	104	104	-10	-12.5	111	104	-8.5	-12.3	105	101
2	0	50	24-25	21	0	1	64.816	34.8846	41.6923	49.1538	55.1538	64.3516	34.7162	44.6288	51.048	55.2402	64.7692	33.3725	43.6471	50.1176	55.3333	-20.2	-23.3	100	98	-20.2	-17.1	100	102	-20.5	-17.2	100	104
2	1	29	25 y 12	32	0	0	52.809	30.2759	37.6552	41.8621	46.931	52.514	33.3798	41.0453	46.3415	48.7805	54.0943	31.9355	39.8566	44.4803	48.7814	-14.7	-13.6	100	103	-11.5	-11.2	101	107	-21.6	-11.2	106	103
2	1	69	12 y 13	26	1	1	53.1414	25.5285	38.4959	44.3902	46.0976	53.1429	33.5802	40.2058	45.5144	47.8189	53.0516	31.1852	40.3333	46.8889	48.7778	-18.9	-22.4	105	105	-19.2	-21	101	104	-19.1	-21	108	110
2	1	57	16-15	18	1	1	55.419	30.155	38.4109	44.7674	46.2791	55.8659	31.3566	38.7984	46.4729	50.155	57.1968	31.0861	38.7266	45.9551	47.3783	-15.8	0	103	110	-10	0	110	117	-16.1	0	110	112
2	0	51	2+2	22	0	0	59.8802	33.7379	41.3107	47.6214	53.0097	60.1198	36.0386	43.6715	48.3092	54.3961	60.6806	35.1055	42.9536	48.5232	54.5992	7	9	100	104	7	0	104	103	9	0	105	106
2	1	58	23 y 26	22	0	0	49.4505	27.6577	33.0631	40.2703	42.042	49.2244	30.2424	36.1515	41.7273	44.7879	49.8542	28.7742	36.1613	42.1613	43.2581	-3	-5.9	99	103	0	-4	100	103	1	-3.9	99	106
2	0	28	13-14	28	0	1	54.8148	33.16	41.28	45.52	48.32	55.9036	35.1154	42.3462	46.7308	50.8077	56.7287	35.1351	41.723	47.4662	50.3378	-21.5	-21.3	101	102	-17.6	-14.4	100	102	-20.4	-14.4	100	104
2	1	40	22-24	28	0	0	58.125	32.9391	34.767	42.0789	50	57.1827	36.2143	42.8929	48.6429	52.3571	57.4432	35.8621	42.7969	47.8927	52.2222	-9.5	-4.9	107	105	-8.1	-4.1	113	112	-8.1	-4	114	114
3	1	54	26-25-24	29	0	1	53.8235	29.375	35.2187	39.9062	45.3125	53	32.0992	39.6947	45.3053	47.5954	52.9129	30.8772	39.5322	44.2982	47.7193	-2.8	0	106	114	-9.1	0	107	108	-9.4	3	107	109
3	0	29	23-24-25-26	20	1	1	57.4405	34.1406	42.7344	47.6562	52.5	56.7857	35.9921	44.6825	49.4048	53.7698	57.8261	34.8432	36.5854	47.5958	51.9861	-11	4	101	104	-12.5	4.5	103	105	-12.3	4.6	103	106
3	1	51	23-24-25-26	21	1	1	55.9524	31.6088	38.8644	44.2587	49.8107	56.4578	33.8776	41.5743	46.7347	51.137	56.3587	33.3918	40.614	46.5205	50.6725	4	5.9	100	103	2	13.1	102	104	6.4	10.8	101	103
3	1	35	16-15 y 13	21	1	1	48.6441	29.4783	33.3043	34.9565	37.8261	48.7003	33.04	38.96	42.32	45.04	49.4678	32.7966	38.5593	41.7797	44.2373	-10.1	-11.4	102	105	-5.4	-9.3	119	116	-3	-6	110	111
3	1	32	16-15-14	24	1	0	54.5509	29.959	36.4344	42.9098	46.9262	55.2096	34.9587	42.0248	47.4793	52.6033	55.2632	34.927	42.0438	47.7372	52.4818	0	0	101	103	4	0	117	110	5	2.2	111	112
3	1	17	15-14-13	20	1	1	52.5797	30.3093	33.2474	38.9175	45.9278	52.2093	30.7168	39.4624	43.0824	46.5591	53.6408	30.9747	38.3755	42.6354	47.0036	-15.3	-11.3	101	103	-11.4	-9	106	110	-12.2	-7.9	111	103
3	1	37	24-25-26	25	1	1	53.1633	28.0565	33.2155	41.0601	45.9011	53.8583	33.7091	41.0182	46	50.8727	51.9949	31.9929	37.9359	43.3096	48.0783	-8.4	-9	103	104	-9.8	-13.5	108	107	-8	-4	108	110
3	0	37	16-15-14-13	25	1	0	53.3333	30.2643	33.9648	42.0264	46.6079	56.3824	34.4737	42.807	47.9825	51.1404	55.5015	34.3836	41.3242	46.7123	49.0411	-20.1	-17.8	101	104	-9	-15.8	104	103	-10.6	-14.2	101	113
3	1	37	22-23-25	18	0	1	56.8182	27.992	32.5703	40.241	46.6265	57.6796	32.0543	39.2248	46.4729	50.8527	58.0593	32.1374	38.5115	43.7405	50.687	-19	-15.5	102	105	-16.6	-12.6	102	103	-16.6	-15	101	110
3	1	36	26-25-24	22	0	1	55.9551	31.5625	39.4643	43.8393	47.1429	55.9016	33.7991	43.2751	47.6419	50.5677	55.75	34.1564	42.5514	46.6255	50.2058	7	8	103	104	6.8	8.6	100	106	7	8	101	103
4	1	33	15-25	19	0	1	53.9604	28.9199	35.6446	35.1916	44.9129	53.3924	30.8214	36.5	42	47.0714	52.8763	30.4706	37.2941	42.8627	48.3137	-11	-5.6	98	108	-10	-1	106	104	-11	-2	107	107
4	0	53	bilateral	40	1	1	52.25	28.8256	35.8719	40.3203	44.1637	52.6688	32.8058	41.4388	46.5468	48.5971	51.6463	31.4909	39.1273	41.7818	46.1818	16.6	13.2	99	109	11.9	7.1	105	107	16.2	13.6	107	107
4	0	44	16-15-14-13 y 25-26	34	0	0	56.9149	33.0389	40.0353	44.0283	46.8198	58.8889	34.7552	43.4615	48.3916	51.7483	57.6533	34.2958	42.5704	47.2183	49.507	-10.2	-2.9	96	105	-7.4	6.8	105	102	-2.2	10.6	99	106
4	0	50	14-15 y 24-25	27	0	0	57.7143	26.558	35.0725	42.2464	48.6594	56.2179	31.8699	41.6667	46.5854	50.6911	57.7143	31.502	40.6324	46.4427	50.3162	6.1	-8	97	103	6.6	-4.1	103	107	5.8	-4	102	104
4	1	54	15 y 24-25	22	0	1	54.958	30.4514	34.0278	39.3403	47.8472	55.0685	33.657	40.9385	46.2783	50.1942	56.1702	32.518	39.9281	44.9281	51.1151	-28.7	-27.7	106	109	-23.5	-19.5	106	108	-24.1	-16.9	106	108
4	0	44	12-22-16-15-14	19	1	0	54.9859	33.2819	39.4208	44.0927	49.6911	57.1141	34.9315	42.0548	47.9452	52.9224	56.7173	33.9827	40.9524	46.0173	48.1385	-12.1	-10.7	108	104	12.3	-10.5	109	105	7.1	-10.5	107	107
4	0	34	bilateral	31	1	1	55.0769	30.7083	30.2917	33.7917	41.7083	56.1409	33.8739	41.3964	46.3514	50.5856	53.2059	33.5	38.625	40.625	49.0417	-21.9	-16.9	104	109	-7	-12.8	110	103	-6.5	-12	107	108
4	1	40	bilateral	19	1	0	49.5696	27.9225	34.2958	34.1549	39.2254	51.7128	31.5901	39.682	45.4064	48.3746	50.7911	31.1842	38.2895	42.3246	46.0965	-16.6	-8.6	108	106	-5	4.4	108	107	3.9	8.6	108	107
4	0	39	25 y 14-15	20	0	0	69.7959	34.2241	44.6121	51.3793	59.7845	67.4118	36.1088	46.1088	56.2343	61.5063	66.6568	34.2324	45.6432	52.9461	58.4232	3	-5.1	105	103	3	-5.8	107	104	2	-5.1	107	104
4	1	59	15 y 13/26-25-24	20	1	1	50.8867	28.0456	34.7557	33.9739	41.5961	51.2353	31.8992	38.876	43.4884	46.8605	51.1527	30.9848	39.0909	43.447	45.7955	-8	-19.3	100	97	-5.6	-13.5	108	105	-4.4	-11.9	107	99
4	1	20	15 y 25	19	0	1	55.119	30.8088	36.6176	38.1985	47.5	55.2209	36.25	43.0882	47.3162	51.5074	58.1661	35.7358	44.1132	48.2642	51.6226	-7.7	-8.3	97	104	-12	-9	106	105	-7.7	-8.3	108	108
5	0	22	26	22	1	0	48.9032	30.6796	35.8576	41.4563	40.6149	51.4483	34.1812	35.0174	44.8084	46.0627	52.3	34.1115	40.4878	45.1568	46.9338	-17.8	-4.9	108	110	-18	-5	107	109	-17.2	-5	106	112
5	1	34	16-15	23	1	0	54.2857	33.239	40.7547	44.2138	47.7673	55.5556	34.5066	40.3947	43.5197	50.6908	54.7692	33.6111	40.7292	45.3125	49.8611	-20.7	-18.8	112	107	-13	-13.2	100	103	-20.1	-13.2	106	108
5	1	37	26-25-24	34	1	1	47.4129	30.9825	34.2105	36.1053	39.7895	52.5907	32.1691	39.0441	43.0882	45.2206	51.0427	31.2925	36.5646	39.898	43.6054	0	-4	102	104	0	-1	101	104	0	-1.3	101	108
5	1	48	25-26	23	1	0	51.4692	26.6423	32.5912	38.3212	42.2993	54.0099	33.3206	39.9618	43.9313	48.5115	52.075	30.5574	37.2131	41.8689	47.1475	-11.4	0	98	100	10.7	0	103	110	-11.2	0	104	108
5	0	46	bilateral	25	0	0	63.6364	33.1278	42.2026	46.7401	52.467	63.6245	37.8667	47.3778	51.5111	57.1111	63.0061	34.8551	43.8406	49.0217	54.1667	-9.1	-1.5	101	103	-5.3	0	107	103	-1.6	2.9	100	104
5	1	55	16-15-14-13 y 25	22	1	0	58.5484	34.6058	38.0913	42.1162	48.2988	62.5435	35.8667	44.2222	50.8444	54.3556	45.2667	35.6818	42.5909	49.8182	52	-14.2	-17.4	100	98	-9.6	-11.2	101	101	-7	-12.1	108	105
5	1	36	26-25-24 y 16	21	1	0	53.2589	28.5714	35.5985	40.4247	47.1042	56	32.9545	40.7576	46.0985	50.3409	57.2703	31.3139	38.1752	44.5255	50.6204	-29.1	-19.3	107	107	-24.1	-17.9	110	108	-23.5	-18.2	107	108
5	0	43	22-23-24-25-26	34	1	0	58.4524	35.8763	40	45.7732	48.4536	61.0882	38.2474	46.3918	52.8866	56.701	62.1429	37.8889	46.5556	51.5556	55.6667	-12.7	0	100	103	-8.1	-0.3	102	104	-6.1	13.9	101	105
5	1	34	16	25	0	0	50.7239	30.0758	37.9924	43.447	45.5303	53.1579	31.3333	40.4074	45.1852	47.7778	51.4884	30.2649	38.6424	44.106	46.0596	-9.9	-6	109	103	-4.6	-5	108	112	-5.3	-5.7	111	109
5	0	33	16-13	28	0	1	56.9565	31.5484	34.2903	40.4839	45.7097	58.8043	33.9216	40.8235	48.7059	52.6275	58.75	33.3333	40.8602	48.2796	52.1147	-12.2	-14.3	95	104	-15.1	-6.1	106	115	-15.4	-6.1	104	101
5	0	49	bilateral	40	1	0	57.7228	30.8679	36.2642	43.4717	47.9623	61	35.3237	43.8849	50.2878	52.8417	59.5882	35.596	42.2185	48.1457	50.5298	-6	1	109	107	1.4	0	108	104	6	2.7	106	103
